# Supplementary material for: Kyoh® Rocket Leaf Extract Regulates Proliferation and VEGF and FGF7 Expression in Human Dermal Follicle Papilla Cells
Source: Molecules. 2025 Mar 27;30(7):1489. doi: 10.3390/molecules30071489 (PMC11990418; doi:10.3390/molecules30071489)
Supplement: Supplementary file 1 [file molecules-30-01489-s001.zip]

Archive with 1 entries (1 files):
- molecules-3486573-supplementary.pdf
